# Supplementary material for: Home Spirometry in Children with Cystic Fibrosis
Source: Bioengineering (Basel). 2023 Feb 11;10(2):242. doi: 10.3390/bioengineering10020242 (PMC9952128; doi:10.3390/bioengineering10020242)
Supplement: Supplementary file 1 [file bioengineering-10-00242-s001.zip]

Archive with 1 entries (1 files):
- bioengineering-2133133-supplementary.pdf
